# Supplementary material for: Recombination and Mutation in a New HP-PRRSV Strain (SD2020) from China
Source: Viruses. 2023 Jan 5;15(1):165. doi: 10.3390/v15010165 (PMC9864264; doi:10.3390/v15010165)
Supplement: Supplementary file 1 [file viruses-15-00165-s001.zip › Table S1.xlsx]

## Sheet: Sheet1
	strain
SNP position	15SC2	CH-YY	JXA1	JXA1 P80	rJXA1-R	SD2020	SNP position
390	T	T	C	T	T
432	C	C	T	C	C
516	T	C	C	C	C
612	T	C	C	C	C
615	C	C	T	C	C
622	C	T	C	C	C
654	T	T	A	T	T
660	T	T	C	T	T
749	G	G	A	G	G
756	C	C	T	C	C
905	A	A	G	A	A
913	C	T	T	C	C
1176	C	C	T	C	C
1207	T	T	C	T	T
1266	C	T	T	T	T
1319	G	A	G	G	G
1427	T	C	C	C	C
1515	C	T	T	T	T
1518	T	C	C	T	T
1746	A	G	G	G	G
1904	T	T	T	C	C
1917	C	T	C	C	C
1995	T	T	T	T	G
2024	G	G	G	G	T
2095	G	G	A	G	G
2193	T	T	C	T	T
2225	A	A	T	A	A
2247	C	C	A	C	C
2533	A	G	G	A	A
2545	A	G	G	G	G
2653	A	C	C	A	A
2824	G	A	A	A	A
2972	T	C	C	T	T
3011	T	C	C	C	C
3038	T	C	C	C	C
3040	A	G	G	A	A
3059	A	A	A	G	G
3103	A	G	G	G	G
3336	C	T	C	C	C
3361	A	T	A	A	A
3369	T	C	C	T	T
3374	T	G	G	T	T
3572	C	T	T	C	C
3573	T	A	A	T	T
3589	T	C	C	C	C
3615	T	C	C	T	T
3630	A	G	G	A	A
3654	A	A	A	G	G
3725	A	A	G	A	A
3765	A	G	G	A	A
4003	T	T	C	T	T
4364	T	C	C	T	T
4392	C	T	T	C	C
4540	G	A	A	A	A
4599	A	G	G	G	G
4870	T	T	C	T	T
4938	T	T	C	T	T
5076	T	G	G	T	T
5169	C	C	T	C	C
5338	C	T	T	C	C
5415	T	T	C	T	T
5725	A	A	A	G	A
6006	C	C	T	C	C
6312	A	A	G	A	A
6324	G	G	A	G	G
6360	T	C	T	T	T
6480	C	C	T	C	C
6589	T	A	A	A	A
6606	T	T	C	T	T
6711	T	T	C	T	T
6843	A	G	A	A	A
6954	T	T	C	T	T
7074	T	T	A	T	T
7089	T	T	C	T	T
7120	C	T	C	C	C
7181	G	G	A	G	G
7206	A	A	G	A	A
7578	G	G	A	G	G
7772	T	T	C	T	T
8010	G	G	A	G	G
8027	C	C	T	C	C
8144	C	T	T	T	T
8555	G	A	A	A	A
8693	G	G	A	G	G
8866	G	A	A	G	G
8888	T	T	G	T	T
8912	C	A	C	C	C
8981	T	C	C	C	C
9068	A	A	G	A	A
9122	C	C	G	C	C
9215	T	T	C	T	T
9236	A	G	A	A	A
9431	A	A	G	A	A
9938	T	T	C	T	T	T	10009
9956	T	T	C	T	T	C	10027
10138	A	A	G	A	A	A	10209
10447	T	T	T	T	T	C	10518
10545	G	G	G	G	G	A	10616
10552	T	C	T	T	T	T	10623
10704	G	G	G	A	A	G	10775
10711	A	A	C	A	A	A	10782
10718	C	C	G	C	C	C	10789
10773	C	C	G	C	C	C	10844
10998	T	T	C	T	T	T	11069
11005	C	C	C	T	C	C	11076
11139	G	G	A	G	G	G	11210
11378	T	T	C	T	T
11510	T	T	C	T	T
11693	T	C	C	C	C
11891	G	A	G	G	G
11980	A	A	A	T	T
12012	G	G	G	C	C
12050	G	G	A	G	G
12131	T	A	A	T	T
12231	A	G	G	A	G
12334	G	A	A	G	G
12399	C	T	T	C	C
12485	C	T	T	C	T
12594	T	T	C	T	T
12639	C	C	T	C	C
12734	C	C	T	C	C
12840	A	C	C	A	A	C	12911
12887	C	T	T	T	T	T	12958
12891	T	C	C	C	C	C	12962
13019	C	C	C	C	C	T	13090
13032	T	C	T	T	T	C	13103
13277	G	A	G	G	G	G	13348
13278	G	A	A	G	G	A	13349
13282	C	C	C	T	T	C	13353
13347	G	G	T	G	G	T	13418
13482	A	A	A	A	A	G	13553
13495	A	A	G	A	A	A	13566
13545	C	C	G	C	C	C	13616
13548	A	G	G	G	G	G	13619
13741	C	T	T	T(13753)	T	T	13812
13770	C	C	C	C(13782)	C	T	13841
13832	A	A	A	G(13844)	G	A	13903
13874	A	A	A	T(13886)	T	A	13945
13963	A	A	A	G(13975)	A	A	14034
14013	T	T	T	T(14025)	T	C	14084
14033	T	C	C	C(14045)	C	C	14104
14187	A	G	G	A(14199)	A	G	14258
14192	T	C	T	T(14204)	T	C	14263
14284	T	G	T	T(14296)	T
14296	C	T	T	T(14308)	T
14359	C	T	C	C(14371)	C
14581	C	C	C	T(14593)	C
14720	A	A	A	G(14732)	A
15041	C	T	T	T(15053)	T
15056	C	T	C	C(15068)	C
15137	T	C	T	T(15149)	T
15213	G	A	A	A(15225)	A
15285	C	T	T	C(15297)	C
15293	G	A	A	G(15305)	G
