# Supplementary material for: Recombination and Mutation in a New HP-PRRSV Strain (SD2020) from China
Source: Viruses. 2023 Jan 5;15(1):165. doi: 10.3390/v15010165 (PMC9864264; doi:10.3390/v15010165)
Supplement: Supplementary file 1 [file viruses-15-00165-s001.zip › Table S2.xlsx]

## Sheet: Sheet1
primer name	(5'-3')primer sequence
PRRSV-1F	TATGACGTATAGGTGTTGGCTCT
PRRSV-1R	GTCGCCCAGTCATCTGGAGA
PRRSV-2F	CGCAATCGCCAACCGGATGGT
PRRSV-2R	GCGGGAAAGCCATTCTTGCGT
PRRSV-3F	CAAGCCATCATTGACACAGGT
PRRSV-3R	GTCGGGGTCAACTTTCACTCC
PRRSV-4F	ACTGTGGTTGCCCAACCTTAT
PRRSV-4R	CACATTACAAAACTGGCCTGA
PRRSV-5F	GCCTTTTGTTTTACCGCCTGT
PRRSV-5R	TGCTCCTTAGTCAGGCCCTGG
PRRSV-6F	GCCCAGTGGGAAGCTGCAAAG
PRRSV-6R	TTAAGCATGTCCTCAAACTTG
PRRSV-7F	CCGATCACATCTGTGTCCAAC
PRRSV-7R	AAGGGGTGAGGACTTGCCCAT
PRRSV-8F	ATCTGTGATGCCATTCAACCAG
PRRSV-8R	CGGGGGAAAGTGGAACCTCAAG
PRRSV-9F	AGCGTATCTGTACGAGTTCACC
PRRSV-9R	CAACTGTAGATGGGAGCTGCTG
PRRSV-10F	GATATGTTGGGGAAATGCTTG
PRRSV-10R	AATTTCGGCCGCATGGTTCTCG
